# Supplementary material for: Catalytic arylsulfonyl radical-triggered 1,5-enyne-bicyclizations and hydrosulfonylation of α,β-conjugates
Source: Chem Sci. 2015 Aug 19;6(11):6654–8. doi: 10.1039/c5sc02343b (PMC4608173; doi:10.1039/c5sc02343b)
Supplement: Supplementary file 2 [file SC-006-C5SC02343B-s002.cif]

# Electronic Supplementary Material (ESI) for Chemical Science.
# This journal is © The Royal Society of Chemistry 2015

####################################################################### 
# 
# This file contains crystal structure data downloaded from the 
# Cambridge Structural Database (CSD) hosted by the Cambridge 
# Crystallographic Data Centre (CCDC).
# 
# Full information about CCDC data access policies and citation 
# guidelines are available at http://www.ccdc.cam.ac.uk/access/V1 
# 
# Audit and citation data items may have been added by the CCDC. 
# Please retain this information to preserve the provenance of 
# this file and to allow appropriate attribution of the data. 
# 
#######################################################################

data_141027b
_database_code_depnum_ccdc_archive 'CCDC 1406678'
_audit_update_record             
;
2015-06-13 deposited with the CCDC.
2015-08-19 downloaded from the CCDC.
;

_audit_creation_method           SHELXL-97
_chemical_name_systematic        
; 
 ? 
;
_chemical_name_common            ?
_chemical_melting_point          ?
_chemical_formula_moiety         ?
_chemical_formula_sum            'C21 H23 Cl O3 S'
_chemical_formula_weight         390.90

loop_
_atom_type_symbol
_atom_type_description
_atom_type_scat_dispersion_real
_atom_type_scat_dispersion_imag
_atom_type_scat_source
C C 0.0033 0.0016 'International Tables Vol C Tables 4.2.6.8 and 6.1.1.4'
H H 0.0000 0.0000 'International Tables Vol C Tables 4.2.6.8 and 6.1.1.4'
O O 0.0106 0.0060 'International Tables Vol C Tables 4.2.6.8 and 6.1.1.4'
S S 0.1246 0.1234 'International Tables Vol C Tables 4.2.6.8 and 6.1.1.4'
Cl Cl 0.1484 0.1585 'International Tables Vol C Tables 4.2.6.8 and 6.1.1.4'

_symmetry_cell_setting           Triclinic
_symmetry_space_group_name_H-M   P-1

loop_
_symmetry_equiv_pos_as_xyz
'x, y, z'
'-x, -y, -z'

_cell_length_a                   9.0302(11)
_cell_length_b                   10.7298(11)
_cell_length_c                   13.2534(13)
_cell_angle_alpha                93.470(8)
_cell_angle_beta                 92.319(9)
_cell_angle_gamma                93.973(9)
_cell_volume                     1277.4(2)
_cell_formula_units_Z            2
_cell_measurement_temperature    293(2)
_cell_measurement_reflns_used    1049
_cell_measurement_theta_min      3.2300
_cell_measurement_theta_max      22.0780

_exptl_crystal_description       block
_exptl_crystal_colour            red
_exptl_crystal_size_max          0.45
_exptl_crystal_size_mid          0.32
_exptl_crystal_size_min          0.27
_exptl_crystal_density_meas      ?
_exptl_crystal_density_diffrn    1.016
_exptl_crystal_density_method    'not measured'
_exptl_crystal_F_000             412
_exptl_absorpt_coefficient_mu    0.245
_exptl_absorpt_correction_type   multi-scan
_exptl_absorpt_correction_T_min  0.8978
_exptl_absorpt_correction_T_max  0.9369
_exptl_absorpt_process_details   sadabs

_exptl_special_details           
; 
 ? 
;

_diffrn_ambient_temperature      293(2)
_diffrn_radiation_wavelength     0.71073
_diffrn_radiation_type           MoK\a
_diffrn_radiation_source         'fine-focus sealed tube'
_diffrn_radiation_monochromator  graphite
_diffrn_measurement_device_type  'CCD area detector'
_diffrn_measurement_method       'phi and omega scans'
_diffrn_detector_area_resol_mean ?
_diffrn_standards_number         ?
_diffrn_standards_interval_count ?
_diffrn_standards_interval_time  ?
_diffrn_standards_decay_%        ?
_diffrn_reflns_number            8144
_diffrn_reflns_av_R_equivalents  0.0619
_diffrn_reflns_av_sigmaI/netI    0.1265
_diffrn_reflns_limit_h_min       -8
_diffrn_reflns_limit_h_max       10
_diffrn_reflns_limit_k_min       -12
_diffrn_reflns_limit_k_max       10
_diffrn_reflns_limit_l_min       -15
_diffrn_reflns_limit_l_max       15
_diffrn_reflns_theta_min         2.68
_diffrn_reflns_theta_max         25.02
_reflns_number_total             4503
_reflns_number_gt                2309
_reflns_threshold_expression     >2sigma(I)

_computing_data_collection       'Bruker FRAMBO'
_computing_cell_refinement       'Bruker FRAMBO'
_computing_data_reduction        'Bruker SAINT'
_computing_structure_solution    'SHELXS-97 (Sheldrick, 1990)'
_computing_structure_refinement  'SHELXL-97 (Sheldrick, 1997)'
_computing_molecular_graphics    'Bruker SHELXTL'
_computing_publication_material  'Bruker SHELXTL'

_refine_special_details          
; 
 Refinement of F^2^ against ALL reflections.  The weighted R-factor wR and 
 goodness of fit S are based on F^2^, conventional R-factors R are based 
 on F, with F set to zero for negative F^2^. The threshold expression of 
 F^2^ > 2sigma(F^2^) is used only for calculating R-factors(gt) etc. and is 
 not relevant to the choice of reflections for refinement.  R-factors based 
 on F^2^ are statistically about twice as large as those based on F, and R- 
 factors based on ALL data will be even larger. 
;

_refine_ls_structure_factor_coef Fsqd
_refine_ls_matrix_type           full
_refine_ls_weighting_scheme      calc
_refine_ls_weighting_details     
'calc w=1/[\s^2^(Fo^2^)+(0.0321P)^2^+0.0000P] where P=(Fo^2^+2Fc^2^)/3'
_atom_sites_solution_primary     direct
_atom_sites_solution_secondary   difmap
_atom_sites_solution_hydrogens   geom
_refine_ls_hydrogen_treatment    constr
_refine_ls_extinction_method     SHELXL
_refine_ls_extinction_coef       0.0040(10)
_refine_ls_extinction_expression Fc^*^=kFc[1+0.001xFc^2^\l^3^/sin(2\q)]^-1/4^
_refine_ls_number_reflns         4503
_refine_ls_number_parameters     328
_refine_ls_number_restraints     0
_refine_ls_R_factor_all          0.1365
_refine_ls_R_factor_gt           0.0644
_refine_ls_wR_factor_ref         0.1542
_refine_ls_wR_factor_gt          0.1110
_refine_ls_goodness_of_fit_ref   1.011
_refine_ls_restrained_S_all      1.011
_refine_ls_shift/su_max          0.000
_refine_ls_shift/su_mean         0.000

loop_
_atom_site_label
_atom_site_type_symbol
_atom_site_fract_x
_atom_site_fract_y
_atom_site_fract_z
_atom_site_U_iso_or_equiv
_atom_site_adp_type
_atom_site_occupancy
_atom_site_symmetry_multiplicity
_atom_site_calc_flag
_atom_site_refinement_flags
_atom_site_disorder_assembly
_atom_site_disorder_group
Cl1 Cl 0.06077(19) 0.72045(15) -0.00647(12) 0.1104(6) Uani 1 1 d . . .
O1 O 0.6822(3) 0.2744(2) 0.4979(2) 0.0500(8) Uani 1 1 d . . .
H1 H 0.6397 0.2083 0.5123 0.075 Uiso 1 1 calc R . .
O2 O 0.5869(3) 0.0330(2) 0.3927(2) 0.0513(8) Uani 1 1 d . . .
O3 O 0.3326(3) -0.0684(2) 0.3703(2) 0.0551(9) Uani 1 1 d . . .
S1 S 0.43297(13) 0.03902(9) 0.35903(8) 0.0429(3) Uani 1 1 d . . .
C1 C 0.3630(4) 0.1733(3) 0.4255(3) 0.0373(10) Uani 1 1 d . . .
H1A H 0.3619 0.1630 0.4984 0.045 Uiso 1 1 calc R . .
C2 C 0.2099(5) 0.1933(3) 0.3825(3) 0.0388(10) Uani 1 1 d . . .
C3 C 0.0811(5) 0.1190(4) 0.3918(3) 0.0480(11) Uani 1 1 d . . .
H3 H 0.0811 0.0472 0.4278 0.058 Uiso 1 1 calc R . .
C4 C -0.0481(6) 0.1545(4) 0.3460(4) 0.0622(14) Uani 1 1 d . . .
H4 H -0.1366 0.1059 0.3511 0.075 Uiso 1 1 calc R . .
C5 C -0.0476(5) 0.2619(4) 0.2926(4) 0.0629(14) Uani 1 1 d . . .
H5 H -0.1356 0.2851 0.2628 0.075 Uiso 1 1 calc R . .
C6 C 0.0828(5) 0.3343(4) 0.2835(3) 0.0511(12) Uani 1 1 d . . .
H6 H 0.0825 0.4054 0.2467 0.061 Uiso 1 1 calc R . .
C7 C 0.2143(5) 0.3015(3) 0.3291(3) 0.0361(10) Uani 1 1 d . . .
C8 C 0.3640(4) 0.3624(3) 0.3398(3) 0.0329(9) Uani 1 1 d . . .
C9 C 0.4514(4) 0.2925(3) 0.4032(3) 0.0338(10) Uani 1 1 d . . .
C10 C 0.5904(5) 0.3351(3) 0.4359(3) 0.0363(10) Uani 1 1 d . . .
C11 C 0.6521(4) 0.4523(3) 0.4055(3) 0.0355(10) Uani 1 1 d . . .
C12 C 0.7932(5) 0.5015(3) 0.4409(3) 0.0471(11) Uani 1 1 d . . .
H12 H 0.8489 0.4571 0.4850 0.057 Uiso 1 1 calc R . .
C13 C 0.8501(5) 0.6141(3) 0.4115(3) 0.0474(11) Uani 1 1 d . . .
H13 H 0.9441 0.6453 0.4362 0.057 Uiso 1 1 calc R . .
C14 C 0.7705(5) 0.6831(3) 0.3455(3) 0.0450(11) Uani 1 1 d . . .
C15 C 0.6314(5) 0.6366(3) 0.3104(3) 0.0439(11) Uani 1 1 d . . .
H15 H 0.5778 0.6826 0.2664 0.053 Uiso 1 1 calc R . .
C16 C 0.5664(4) 0.5202(3) 0.3393(3) 0.0345(10) Uani 1 1 d . . .
C17 C 0.4210(5) 0.4736(3) 0.3039(3) 0.0359(10) Uani 1 1 d . . .
C18 C 0.3363(4) 0.5389(3) 0.2274(3) 0.0372(10) Uani 1 1 d . . .
C19 C 0.3228(6) 0.4906(4) 0.1278(3) 0.0595(14) Uani 1 1 d . . .
H19 H 0.3710 0.4195 0.1089 0.071 Uiso 1 1 calc R . .
C20 C 0.2382(6) 0.5469(4) 0.0557(4) 0.0744(16) Uani 1 1 d . . .
H20 H 0.2300 0.5137 -0.0109 0.089 Uiso 1 1 calc R . .
C21 C 0.1677(6) 0.6506(5) 0.0833(4) 0.0617(14) Uani 1 1 d . . .
C22 C 0.1798(5) 0.7017(4) 0.1801(4) 0.0622(14) Uani 1 1 d . . .
H22 H 0.1317 0.7732 0.1980 0.075 Uiso 1 1 calc R . .
C23 C 0.2643(5) 0.6459(4) 0.2512(3) 0.0521(12) Uani 1 1 d . . .
H23 H 0.2733 0.6813 0.3171 0.063 Uiso 1 1 calc R . .
C24 C 0.8353(5) 0.8088(3) 0.3157(3) 0.0617(14) Uani 1 1 d . . .
H24A H 0.8648 0.8014 0.2469 0.093 Uiso 1 1 calc R . .
H24B H 0.9203 0.8357 0.3594 0.093 Uiso 1 1 calc R . .
H24C H 0.7619 0.8691 0.3219 0.093 Uiso 1 1 calc R . .
C25 C 0.4273(5) 0.0758(3) 0.2318(3) 0.0409(10) Uani 1 1 d . . .
C26 C 0.2983(5) 0.0501(4) 0.1727(3) 0.0546(13) Uani 1 1 d . . .
H26 H 0.2155 0.0090 0.1986 0.065 Uiso 1 1 calc R . .
C27 C 0.2940(6) 0.0865(4) 0.0740(4) 0.0676(15) Uani 1 1 d . . .
H27 H 0.2076 0.0689 0.0336 0.081 Uiso 1 1 calc R . .
C28 C 0.4141(7) 0.1477(4) 0.0352(4) 0.0639(15) Uani 1 1 d . . .
C29 C 0.5418(6) 0.1710(4) 0.0955(4) 0.0687(15) Uani 1 1 d . . .
H29 H 0.6252 0.2107 0.0692 0.082 Uiso 1 1 calc R . .
C30 C 0.5487(6) 0.1366(4) 0.1938(3) 0.0585(13) Uani 1 1 d . . .
H30 H 0.6352 0.1547 0.2341 0.070 Uiso 1 1 calc R . .
C31 C 0.4059(7) 0.1909(5) -0.0713(4) 0.104(2) Uani 1 1 d . . .
H31A H 0.3227 0.1471 -0.1085 0.156 Uiso 1 1 calc R . .
H31B H 0.4958 0.1738 -0.1041 0.156 Uiso 1 1 calc R . .
H31C H 0.3941 0.2792 -0.0689 0.156 Uiso 1 1 calc R . .

loop_
_atom_site_aniso_label
_atom_site_aniso_U_11
_atom_site_aniso_U_22
_atom_site_aniso_U_33
_atom_site_aniso_U_23
_atom_site_aniso_U_13
_atom_site_aniso_U_12
Cl1 0.0995(14) 0.1241(13) 0.1102(13) 0.0614(10) -0.0447(10) 0.0094(10)
O1 0.052(2) 0.0413(15) 0.0566(19) 0.0162(14) -0.0134(15) -0.0024(14)
O2 0.051(2) 0.0479(16) 0.056(2) 0.0065(15) -0.0116(16) 0.0158(15)
O3 0.078(3) 0.0268(14) 0.059(2) 0.0103(14) 0.0054(17) -0.0098(15)
S1 0.0561(8) 0.0327(6) 0.0405(7) 0.0080(5) -0.0002(6) 0.0035(5)
C1 0.041(3) 0.035(2) 0.036(2) 0.0054(18) -0.004(2) -0.0031(19)
C2 0.041(3) 0.040(2) 0.035(2) -0.0063(19) 0.003(2) -0.001(2)
C3 0.041(3) 0.048(2) 0.054(3) 0.010(2) 0.007(2) -0.008(2)
C4 0.045(3) 0.056(3) 0.083(4) 0.006(3) 0.003(3) -0.014(3)
C5 0.039(3) 0.058(3) 0.091(4) 0.007(3) -0.008(3) 0.001(3)
C6 0.048(3) 0.043(2) 0.061(3) 0.010(2) -0.001(2) -0.006(2)
C7 0.036(3) 0.028(2) 0.044(3) 0.0059(19) 0.000(2) 0.0005(18)
C8 0.034(3) 0.031(2) 0.033(2) -0.0031(18) -0.0022(19) -0.0013(18)
C9 0.036(3) 0.032(2) 0.033(2) 0.0057(18) 0.0000(19) -0.0011(18)
C10 0.046(3) 0.033(2) 0.031(2) 0.0080(18) -0.006(2) 0.007(2)
C11 0.035(3) 0.0279(19) 0.043(2) 0.0053(18) -0.003(2) -0.0011(18)
C12 0.039(3) 0.040(2) 0.061(3) 0.011(2) -0.011(2) -0.002(2)
C13 0.035(3) 0.040(2) 0.066(3) 0.002(2) -0.008(2) -0.001(2)
C14 0.051(3) 0.036(2) 0.048(3) 0.007(2) 0.005(2) 0.002(2)
C15 0.043(3) 0.041(2) 0.048(3) 0.011(2) 0.000(2) 0.001(2)
C16 0.036(3) 0.0298(19) 0.038(2) 0.0066(18) 0.003(2) -0.0014(18)
C17 0.042(3) 0.030(2) 0.036(2) 0.0028(18) -0.004(2) -0.0001(19)
C18 0.038(3) 0.032(2) 0.041(3) 0.0061(19) 0.000(2) -0.0034(19)
C19 0.079(4) 0.046(3) 0.054(3) 0.001(2) -0.007(3) 0.012(3)
C20 0.101(5) 0.069(3) 0.051(3) 0.004(3) -0.021(3) 0.006(3)
C21 0.060(4) 0.064(3) 0.062(4) 0.026(3) -0.016(3) 0.001(3)
C22 0.060(4) 0.056(3) 0.075(4) 0.021(3) -0.006(3) 0.020(3)
C23 0.063(3) 0.048(3) 0.046(3) 0.004(2) -0.001(2) 0.009(2)
C24 0.055(4) 0.047(3) 0.083(4) 0.012(3) -0.002(3) -0.010(2)
C25 0.047(3) 0.040(2) 0.037(2) 0.008(2) -0.001(2) 0.008(2)
C26 0.055(3) 0.058(3) 0.050(3) 0.004(2) 0.003(3) 0.001(2)
C27 0.074(4) 0.084(4) 0.044(3) 0.004(3) -0.015(3) 0.008(3)
C28 0.095(5) 0.057(3) 0.043(3) 0.004(3) 0.009(3) 0.022(3)
C29 0.080(5) 0.070(3) 0.060(4) 0.015(3) 0.024(3) 0.003(3)
C30 0.057(4) 0.068(3) 0.050(3) 0.008(3) 0.009(3) -0.002(3)
C31 0.173(7) 0.102(4) 0.041(3) 0.014(3) 0.008(4) 0.022(4)

_geom_special_details            
; 
 All esds (except the esd in the dihedral angle between two l.s. planes) 
 are estimated using the full covariance matrix.  The cell esds are taken 
 into account individually in the estimation of esds in distances, angles 
 and torsion angles; correlations between esds in cell parameters are only 
 used when they are defined by crystal symmetry.  An approximate (isotropic) 
 treatment of cell esds is used for estimating esds involving l.s. planes. 
;

loop_
_geom_bond_atom_site_label_1
_geom_bond_atom_site_label_2
_geom_bond_distance
_geom_bond_site_symmetry_2
_geom_bond_publ_flag
Cl1 C21 1.739(5) . ?
O1 C10 1.368(4) . ?
O1 H1 0.8200 . ?
O2 S1 1.450(3) . ?
O3 S1 1.435(3) . ?
S1 C25 1.755(4) . ?
S1 C1 1.808(4) . ?
C1 C2 1.508(5) . ?
C1 C9 1.511(5) . ?
C1 H1A 0.9800 . ?
C2 C3 1.378(5) . ?
C2 C7 1.394(5) . ?
C3 C4 1.381(6) . ?
C3 H3 0.9300 . ?
C4 C5 1.388(6) . ?
C4 H4 0.9300 . ?
C5 C6 1.378(5) . ?
C5 H5 0.9300 . ?
C6 C7 1.387(5) . ?
C6 H6 0.9300 . ?
C7 C8 1.459(5) . ?
C8 C17 1.385(5) . ?
C8 C9 1.413(5) . ?
C9 C10 1.351(5) . ?
C10 C11 1.427(5) . ?
C11 C12 1.397(5) . ?
C11 C16 1.414(5) . ?
C12 C13 1.365(5) . ?
C12 H12 0.9300 . ?
C13 C14 1.390(5) . ?
C13 H13 0.9300 . ?
C14 C15 1.371(5) . ?
C14 C24 1.514(5) . ?
C15 C16 1.423(5) . ?
C15 H15 0.9300 . ?
C16 C17 1.423(5) . ?
C17 C18 1.483(5) . ?
C18 C23 1.385(5) . ?
C18 C19 1.386(5) . ?
C19 C20 1.392(6) . ?
C19 H19 0.9300 . ?
C20 C21 1.358(6) . ?
C20 H20 0.9300 . ?
C21 C22 1.362(6) . ?
C22 C23 1.379(6) . ?
C22 H22 0.9300 . ?
C23 H23 0.9300 . ?
C24 H24A 0.9600 . ?
C24 H24B 0.9600 . ?
C24 H24C 0.9600 . ?
C25 C30 1.366(5) . ?
C25 C26 1.378(6) . ?
C26 C27 1.388(6) . ?
C26 H26 0.9300 . ?
C27 C28 1.363(6) . ?
C27 H27 0.9300 . ?
C28 C29 1.376(7) . ?
C28 C31 1.512(6) . ?
C29 C30 1.376(6) . ?
C29 H29 0.9300 . ?
C30 H30 0.9300 . ?
C31 H31A 0.9600 . ?
C31 H31B 0.9600 . ?
C31 H31C 0.9600 . ?

loop_
_geom_angle_atom_site_label_1
_geom_angle_atom_site_label_2
_geom_angle_atom_site_label_3
_geom_angle
_geom_angle_site_symmetry_1
_geom_angle_site_symmetry_3
_geom_angle_publ_flag
C10 O1 H1 109.5 . . ?
O3 S1 O2 117.86(18) . . ?
O3 S1 C25 109.03(18) . . ?
O2 S1 C25 108.54(19) . . ?
O3 S1 C1 108.74(18) . . ?
O2 S1 C1 107.62(17) . . ?
C25 S1 C1 104.19(18) . . ?
C2 C1 C9 102.7(3) . . ?
C2 C1 S1 109.3(2) . . ?
C9 C1 S1 110.9(3) . . ?
C2 C1 H1A 111.2 . . ?
C9 C1 H1A 111.2 . . ?
S1 C1 H1A 111.2 . . ?
C3 C2 C7 122.7(4) . . ?
C3 C2 C1 127.3(4) . . ?
C7 C2 C1 110.0(3) . . ?
C2 C3 C4 117.9(4) . . ?
C2 C3 H3 121.1 . . ?
C4 C3 H3 121.1 . . ?
C3 C4 C5 120.8(4) . . ?
C3 C4 H4 119.6 . . ?
C5 C4 H4 119.6 . . ?
C6 C5 C4 120.4(5) . . ?
C6 C5 H5 119.8 . . ?
C4 C5 H5 119.8 . . ?
C5 C6 C7 120.2(4) . . ?
C5 C6 H6 119.9 . . ?
C7 C6 H6 119.9 . . ?
C6 C7 C2 118.0(4) . . ?
C6 C7 C8 133.0(4) . . ?
C2 C7 C8 108.8(4) . . ?
C17 C8 C9 121.2(4) . . ?
C17 C8 C7 130.2(4) . . ?
C9 C8 C7 108.5(3) . . ?
C10 C9 C8 121.3(3) . . ?
C10 C9 C1 129.5(4) . . ?
C8 C9 C1 109.2(3) . . ?
C9 C10 O1 125.3(3) . . ?
C9 C10 C11 119.9(4) . . ?
O1 C10 C11 114.8(4) . . ?
C12 C11 C16 119.8(3) . . ?
C12 C11 C10 121.5(4) . . ?
C16 C11 C10 118.7(4) . . ?
C13 C12 C11 120.6(4) . . ?
C13 C12 H12 119.7 . . ?
C11 C12 H12 119.7 . . ?
C12 C13 C14 121.4(4) . . ?
C12 C13 H13 119.3 . . ?
C14 C13 H13 119.3 . . ?
C15 C14 C13 118.7(4) . . ?
C15 C14 C24 121.0(4) . . ?
C13 C14 C24 120.2(4) . . ?
C14 C15 C16 122.1(4) . . ?
C14 C15 H15 118.9 . . ?
C16 C15 H15 118.9 . . ?
C11 C16 C15 117.2(4) . . ?
C11 C16 C17 121.0(3) . . ?
C15 C16 C17 121.8(4) . . ?
C8 C17 C16 117.7(4) . . ?
C8 C17 C18 121.2(4) . . ?
C16 C17 C18 121.0(3) . . ?
C23 C18 C19 117.2(4) . . ?
C23 C18 C17 122.9(4) . . ?
C19 C18 C17 119.9(3) . . ?
C18 C19 C20 120.9(4) . . ?
C18 C19 H19 119.5 . . ?
C20 C19 H19 119.5 . . ?
C21 C20 C19 119.6(5) . . ?
C21 C20 H20 120.2 . . ?
C19 C20 H20 120.2 . . ?
C20 C21 C22 121.3(5) . . ?
C20 C21 Cl1 119.7(4) . . ?
C22 C21 Cl1 119.1(4) . . ?
C21 C22 C23 119.0(4) . . ?
C21 C22 H22 120.5 . . ?
C23 C22 H22 120.5 . . ?
C22 C23 C18 122.1(4) . . ?
C22 C23 H23 119.0 . . ?
C18 C23 H23 119.0 . . ?
C14 C24 H24A 109.5 . . ?
C14 C24 H24B 109.5 . . ?
H24A C24 H24B 109.5 . . ?
C14 C24 H24C 109.5 . . ?
H24A C24 H24C 109.5 . . ?
H24B C24 H24C 109.5 . . ?
C30 C25 C26 120.5(4) . . ?
C30 C25 S1 119.3(4) . . ?
C26 C25 S1 120.0(3) . . ?
C25 C26 C27 119.0(4) . . ?
C25 C26 H26 120.5 . . ?
C27 C26 H26 120.5 . . ?
C28 C27 C26 121.2(5) . . ?
C28 C27 H27 119.4 . . ?
C26 C27 H27 119.4 . . ?
C27 C28 C29 118.6(5) . . ?
C27 C28 C31 120.6(5) . . ?
C29 C28 C31 120.8(5) . . ?
C30 C29 C28 121.4(5) . . ?
C30 C29 H29 119.3 . . ?
C28 C29 H29 119.3 . . ?
C25 C30 C29 119.4(5) . . ?
C25 C30 H30 120.3 . . ?
C29 C30 H30 120.3 . . ?
C28 C31 H31A 109.5 . . ?
C28 C31 H31B 109.5 . . ?
H31A C31 H31B 109.5 . . ?
C28 C31 H31C 109.5 . . ?
H31A C31 H31C 109.5 . . ?
H31B C31 H31C 109.5 . . ?

loop_
_geom_torsion_atom_site_label_1
_geom_torsion_atom_site_label_2
_geom_torsion_atom_site_label_3
_geom_torsion_atom_site_label_4
_geom_torsion
_geom_torsion_site_symmetry_1
_geom_torsion_site_symmetry_2
_geom_torsion_site_symmetry_3
_geom_torsion_site_symmetry_4
_geom_torsion_publ_flag
O3 S1 C1 C2 -58.9(3) . . . . ?
O2 S1 C1 C2 172.4(2) . . . . ?
C25 S1 C1 C2 57.3(3) . . . . ?
O3 S1 C1 C9 -171.4(3) . . . . ?
O2 S1 C1 C9 59.8(3) . . . . ?
C25 S1 C1 C9 -55.3(3) . . . . ?
C9 C1 C2 C3 -172.4(4) . . . . ?
S1 C1 C2 C3 69.8(5) . . . . ?
C9 C1 C2 C7 7.8(4) . . . . ?
S1 C1 C2 C7 -110.0(3) . . . . ?
C7 C2 C3 C4 -0.1(6) . . . . ?
C1 C2 C3 C4 -179.9(4) . . . . ?
C2 C3 C4 C5 -0.1(6) . . . . ?
C3 C4 C5 C6 0.7(7) . . . . ?
C4 C5 C6 C7 -1.0(7) . . . . ?
C5 C6 C7 C2 0.8(6) . . . . ?
C5 C6 C7 C8 -174.4(4) . . . . ?
C3 C2 C7 C6 -0.2(6) . . . . ?
C1 C2 C7 C6 179.6(3) . . . . ?
C3 C2 C7 C8 176.1(3) . . . . ?
C1 C2 C7 C8 -4.1(4) . . . . ?
C6 C7 C8 C17 -2.0(7) . . . . ?
C2 C7 C8 C17 -177.5(4) . . . . ?
C6 C7 C8 C9 173.8(4) . . . . ?
C2 C7 C8 C9 -1.7(4) . . . . ?
C17 C8 C9 C10 4.1(6) . . . . ?
C7 C8 C9 C10 -172.2(3) . . . . ?
C17 C8 C9 C1 -177.0(3) . . . . ?
C7 C8 C9 C1 6.7(4) . . . . ?
C2 C1 C9 C10 170.0(4) . . . . ?
S1 C1 C9 C10 -73.3(5) . . . . ?
C2 C1 C9 C8 -8.8(4) . . . . ?
S1 C1 C9 C8 107.9(3) . . . . ?
C8 C9 C10 O1 179.4(3) . . . . ?
C1 C9 C10 O1 0.7(6) . . . . ?
C8 C9 C10 C11 -0.8(6) . . . . ?
C1 C9 C10 C11 -179.5(4) . . . . ?
C9 C10 C11 C12 177.5(4) . . . . ?
O1 C10 C11 C12 -2.7(5) . . . . ?
C9 C10 C11 C16 -1.3(6) . . . . ?
O1 C10 C11 C16 178.5(3) . . . . ?
C16 C11 C12 C13 -0.7(6) . . . . ?
C10 C11 C12 C13 -179.5(4) . . . . ?
C11 C12 C13 C14 -0.2(6) . . . . ?
C12 C13 C14 C15 0.7(6) . . . . ?
C12 C13 C14 C24 178.9(4) . . . . ?
C13 C14 C15 C16 -0.2(6) . . . . ?
C24 C14 C15 C16 -178.4(4) . . . . ?
C12 C11 C16 C15 1.2(5) . . . . ?
C10 C11 C16 C15 -180.0(3) . . . . ?
C12 C11 C16 C17 -178.5(4) . . . . ?
C10 C11 C16 C17 0.3(5) . . . . ?
C14 C15 C16 C11 -0.7(6) . . . . ?
C14 C15 C16 C17 179.0(4) . . . . ?
C9 C8 C17 C16 -5.0(5) . . . . ?
C7 C8 C17 C16 170.4(4) . . . . ?
C9 C8 C17 C18 172.3(3) . . . . ?
C7 C8 C17 C18 -12.3(6) . . . . ?
C11 C16 C17 C8 2.8(5) . . . . ?
C15 C16 C17 C8 -176.9(3) . . . . ?
C11 C16 C17 C18 -174.5(3) . . . . ?
C15 C16 C17 C18 5.8(6) . . . . ?
C8 C17 C18 C23 104.7(5) . . . . ?
C16 C17 C18 C23 -78.1(5) . . . . ?
C8 C17 C18 C19 -73.2(5) . . . . ?
C16 C17 C18 C19 104.0(5) . . . . ?
C23 C18 C19 C20 -1.0(7) . . . . ?
C17 C18 C19 C20 177.0(4) . . . . ?
C18 C19 C20 C21 -0.1(8) . . . . ?
C19 C20 C21 C22 0.9(8) . . . . ?
C19 C20 C21 Cl1 -179.5(4) . . . . ?
C20 C21 C22 C23 -0.6(8) . . . . ?
Cl1 C21 C22 C23 179.8(3) . . . . ?
C21 C22 C23 C18 -0.6(7) . . . . ?
C19 C18 C23 C22 1.3(7) . . . . ?
C17 C18 C23 C22 -176.6(4) . . . . ?
O3 S1 C25 C30 -153.5(3) . . . . ?
O2 S1 C25 C30 -23.9(4) . . . . ?
C1 S1 C25 C30 90.6(4) . . . . ?
O3 S1 C25 C26 30.5(4) . . . . ?
O2 S1 C25 C26 160.1(3) . . . . ?
C1 S1 C25 C26 -85.5(4) . . . . ?
C30 C25 C26 C27 0.3(7) . . . . ?
S1 C25 C26 C27 176.3(3) . . . . ?
C25 C26 C27 C28 -0.5(7) . . . . ?
C26 C27 C28 C29 1.2(7) . . . . ?
C26 C27 C28 C31 -177.8(4) . . . . ?
C27 C28 C29 C30 -1.6(8) . . . . ?
C31 C28 C29 C30 177.4(4) . . . . ?
C26 C25 C30 C29 -0.8(7) . . . . ?
S1 C25 C30 C29 -176.8(3) . . . . ?
C28 C29 C30 C25 1.4(7) . . . . ?

_diffrn_measured_fraction_theta_max 0.999
_diffrn_reflns_theta_full        25.02
_diffrn_measured_fraction_theta_full 0.999
_refine_diff_density_max         0.310
_refine_diff_density_min         -0.278
_refine_diff_density_rms         0.060
